# Supplementary material for: General Anesthetics Predicted to Block the GLIC Pore with Micromolar Affinity
Source: PLoS Comput Biol. 2012 May 31;8(5):e1002532. doi: 10.1371/journal.pcbi.1002532 (PMC3364936; doi:10.1371/journal.pcbi.1002532)
Supplement: Dataset S1 — Propofol parameter file in CHARMM format, including CMAP terms. (TXT) [file pcbi.1002532.s001.txt]

BOND
CA   CT1   345.0       1.500  ! Allow aromatic to CT1 carbon - rlaw 8/17/05

ANGL
CA   CT1  CT3    70.0      111.6    ! aromatic to aliphatic to methyl, rlaw 8/17/05
HA   CT1  CA     40.0      109.47   ! aromatic to aliphatic to hydrogen, rlaw 8/17/05
CT1  CA   CA     70.0      120.0    ! aromatic ring to aliphatic - trigonal - rlaw, 8/17/05

DIHE
CA   CA   CA   CT1      4.2000  2   180.00 ! Keep ring to CT1 rigid & planar. rlaw 8/17/05
CT3  CT1  CA   CA       0.2300  3   180.00 ! Allow butyl group on ring to rotate. rlaw 8/17/05 corrected periodicity gbrannigan 8/01/08 
HA   CT1  CA   CA       0.0400  3     0.00 ! Allow butyl group on ring to rotate.  rlaw 8/17/05
HP   CA   CA   CT1      4.2000  2   180.00 ! Keep ring to CT1 rigid & planar. rlaw 8/17/05
OH1  CA   CA   CT1      4.2000  2   180.00 ! Keep ring & OH group to CT1 rigid & planar.rlaw 8/17/05

CMAP
! propofol map
CT3    CT1  CA  CA    CA  CA  OH1    H     24

!-180
10.249197153961838 9.269795261133702 6.946285892575246 4.105950307234808 1.554890275211801
-0.29242529420261265 -1.4033995299106417 -1.897631197791148 -1.9064631454729348 -1.541701277170457
-0.9307846038097196 -0.21157112127064737 0.37491962719339444 0.6320903980012369 0.40760131038027414
-0.1752943948665868 -0.9112100865384621 -1.569880422214833 -1.9652194203709539 -1.9635027531464784
-1.4426656894490613 -0.28859094697540105 1.6676309930982736 4.268084038378984

!-165.5
14.130605684928533 13.042551286196522 9.558992189366451 5.40644439886957 2.236567960612335
0.09069539898755591 -1.1345484926317333 -1.6641843387241866 -1.6961716068447357 -1.3695019079081274
-0.8089906154748925 -0.10769638988495592 0.49369304369793937 0.7899643010915535 0.6095697107815731
0.04537121157307944 -0.7177173721576234 -1.4687357359386428 -2.0502541109392216 -2.34601477540884
-2.166296198088109 -1.2171581390203254 0.8969608650379786 4.163468184464423

!-151
10.39841480167755 8.528263642004012 5.3937981684912835 2.108754222803113 -0.26584283719001095
-1.8145854122266192 -2.6657934027536943 -2.9991060211191902 -2.9265707857912444 -2.532046789033867
-1.903839320196341 -1.1186739388674463 -0.42441098876800654 -0.041992780901735256 -0.16616722599585598
-0.709644177488417 -1.4885556602976808 -2.2808165651831738 -2.8888315808378957 -3.1493774484145804
-2.847608231203201 -1.6760659669717082 0.64819106392545 3.892944154152313

!-136.5
3.9685863215648003 1.826491458849905 -0.2143990942436899 -1.950874026995206 -3.190996408802943
-3.987848327825846 -4.408421009270324 -4.516885562460513 -4.310883043730297 -3.8149880341668743
-3.0879436956229687 -2.2117628758680485 -1.4441641661651075 -1.0152290274329703 -1.1278084188328295
-1.6796621224644546 -2.4762995434093735 -3.27933081646365 -3.853724546480522 -4.005661589495417
-3.5526745191326956 -2.2888107782432354 -0.1707843954136351 2.368980229854995

!-122
-0.37726866967218187 -1.2108996534521308 -2.1689866035718235 -3.1150864698399667 -3.9163048662950732
-4.516510799397846 -4.861497714707921 -4.910380983660111 -4.636790155258802 -4.075599066954331
-3.301245227418673 -2.4158982155547593 -1.6850472569948312 -1.3287292718422514 -1.52551803741446
-2.142292013765632 -2.970117413590503 -3.7728579999201974 -4.346594892297004 -4.556894730753978
-4.3213626887260865 -3.5962113724066143 -2.49823190410192 -1.2866937829695153

!-107.5
-0.2952050058211988 0.2809123201653445 -0.1766466781482892 -1.2827373946489824 -2.649258297984514
-3.759601760386198 -4.428631741651789 -4.612531191536536 -4.369950992541105 -3.7976714539965046
-3.019023039768791 -2.1724399590114793 -1.5245708599192782 -1.279553231446716 -1.5840777086200473
-2.2678286021240717 -3.1153943306703575 -3.9014430144487755 -4.451234650446175 -4.683228214540719
-4.570865350920799 -4.1471069585442315 -3.485729162819769 -2.6647970796766205

!-93
4.3283707727923755 5.039846393554423 3.8179242048933224 1.5572627609490837 -0.8576280689858365
-2.649173609540228 -3.6433675507531946 -3.917331602563972 -3.683320432465014 -3.1014310553526383
-2.332833813596246 -1.5301600440498317 -0.9527323568649603 -0.7860501938104868 -1.1480602730415108
-1.8444430002282592 -2.6628321641376655 -3.3909129566288683 -3.870452088179944 -4.03523439679715
-3.848117573430641 -3.310393545386921 -2.347826108197021 -0.9209108253205668

!-78.5
11.186138636937102 10.240988773070631 7.06821715806828 3.1703507910085613 -0.0018963370016191864
-2.046442365101682 -3.007395546080701 -3.15179596624861 -2.826260862613385 -2.205549577579487
-1.441079939176688 -0.6532289690908377 -0.08919174895737843 0.08173242125266661 -0.24218337894049252
-0.8702730081788005 -1.5996971110724492 -2.2267005771660484 -2.5957425696941567 -2.6128429165330243
-2.181504670730745 -1.2017822849473108 0.5054409159489925 3.0063619995084836

!-64
11.197935441001512 9.600457500737814 6.415689153813298 2.868088439845584 0.13430252066430196
-1.6018014465503312 -2.4400247327264446 -2.621181460337337 -2.383595690701318 -1.8501397051133879
-1.1397965995399335 -0.36044480515622845 0.23220542261917923 0.45852523329156025 0.20253911995206555
-0.3635785586693765 -1.0445618886046506 -1.631738081936873 -1.9385391503060982 -1.8304967640317087
-1.183418742368779 0.12501482222296675 2.2271667736637455 4.97818751048482

!-49.5
10.011523166828658 8.84074813328535 6.071468493889251 2.8617765738041747 0.3247833341277786
-1.3646991005266176 -2.2783220174084695 -2.6052349051820483 -2.496949547049689 -2.0566878453069544
-1.3959000254341127 -0.6254370385795389 0.00046060569034005026 0.28664514488639753 0.08944731131589395
-0.4516324202794674 -1.146789697050056 -1.781338191203489 -2.1515643149126293 -2.1273877777542736
-1.5778683330578025 -0.3563659697453568 1.7121514967239368 4.430079802685677

!-35
10.25374430319405 9.757943590672056 6.953499289428265 3.3638966237090067 0.4542397459916115
-1.5332956021387438 -2.646010582406257 -3.084091099883246 -3.0281579234039144 -2.60876224842138
-1.9543338167857058 -1.1805855190042673 -0.5214819893597702 -0.18264463284301705 -0.3380718115462614
-0.8871074426991679 -1.6435801862633361 -2.389812003230106 -2.929363382020425 -3.1711713690548584
-2.9762276619286503 -2.1345421249485814 -0.3121974702646126 2.462387780495596

!-20.5
8.550666871162392 6.37404384753784 3.4674875377601455 0.6169217831147739 -1.4292303964009792
-2.733309863127703 -3.4131779822666313 -3.6261766541731824 -3.4687963553000363 -2.999609795984837
-2.29703601077492 -1.4544498843077915 -0.6977568038330664 -0.2517694351016505 -0.33003574071927455
-0.8577969160066777 -1.6515776115106635 -2.480508540233603 -3.118105476176424 -3.4028242567755265
-3.1354748677027273 -2.040242207489722 0.11335651700538629 3.122327359744847

!-6
4.285133938773211 1.9616372153862687 -0.18473095502882875 -1.9013100836007764 -2.9543896122650875
-3.541725908499774 -3.776998549282929 -3.7417425602600978 -3.434487061463862 -2.8647919896435035
-2.0823350394144 -1.1741209548321387 -0.36854024860931617 0.10574578419877284 0.030271254822915865
-0.5070146617732567 -1.3171203443148651 -2.164680121473453 -2.8157840134054637 -3.098849909115555
-2.8426900992830983 -1.8400041240934504 -0.025556551567578044 2.25654016464247

!8.5
-0.2570393884884872 -1.3274736109010608 -2.2787647164272316 -2.9899434372404916 -3.3504222971086324
-3.4951198755067594 -3.4654416091430233 -3.264753228129456 -2.824891411767966 -2.1488889241162434
-1.2895941580794668 -0.344967519433076 0.44830506240942103 0.8724679569550632 0.734332909737941
0.15742977843737738 -0.6610838005148216 -1.4924281135967896 -2.120966662939683 -2.4280586953855283
-2.335863436885108 -1.789245655337392 -0.8504228162983273 0.14655079838836363

!23
-1.0519917717574865 -1.7264745907946815 -2.2570306255524537 -2.5991972212757357 -2.7142736114606034
-2.7097506870507226 -2.587472514246558 -2.3123951649182457 -1.8068825237425656 -1.0788486971449158
-0.18777154015202463 0.7606205390553246 1.52408487117498 1.8958936274904825 1.7052966908584428
1.090733554732246 0.2478388654188845 -0.6050988134207114 -1.2698079778343954 -1.6585192598094947
-1.7385222508030778 -1.5294387408457804 -1.1191922490740243 -0.6869128835025683

!37.5
-1.5367073534966784 -2.0005402362482627 -2.310907039406163 -2.478593269457914 -2.5158817034204506
-2.485217030199884 -2.3558007911654553 -2.0677421360487527 -1.5442627596839003 -0.7948034220033803
0.11569365860576887 1.0701180072251333 1.8210013709414863 2.1656831592759977 1.9440518812157772
1.296660658536115 0.4217745940454316 -0.46196661988204385 -1.1612471103747821 -1.596760350232058
-1.7538582973813084 -1.6898211458742305 -1.4932234685280097 -1.2742877021058057

!52
-2.1235396604778702 -2.405289879042963 -2.5689893356209477 -2.653737401372744 -2.696566644055067
-2.700584311828047 -2.606882696082657 -2.3396496455623246 -1.8246585290498587 -1.0718785301311806
-0.1510609335009889 0.8089419385068513 1.5579544036214188 1.891749104973807 1.65019548325008
0.9723527811073223 0.0629664257619436 -0.8521017024302704 -1.5774511401337485 -2.0332634671084624
-2.209824725222382 -2.1783389605384484 -2.0301681417459694 -1.8685751509276427

!66.5
-2.571897925590646 -2.632943384595987 -2.681868778345053 -2.7418093994892483 -2.8321724799452785
-2.894553746766707 -2.847917116947497 -2.609175865863099 -2.108401099452181 -1.3609976681919809
-0.4423286593730688 0.5125072955189175 1.2537369112507935 1.5744114969925802 1.3105523488149284
0.6037118613955923 -0.33579763736800555 -1.2767573955004554 -2.0218731461120583 -2.4971695559900655
-2.6981142087140824 -2.698786217448478 -2.6038897050342595 -2.4995653707678205

!81
-2.56395237272174 -2.430638248662774 -2.411943445706337 -2.4857488044357807 -2.626580912790769
-2.732797170521195 -2.7149405231553567 -2.493890223650996 -2.0050686537911457 -1.2736298974953661
-0.37750787619474097 0.55797013191247 1.276501364869585 1.573545372091118 1.2920954117583283
0.573514026735695 -0.3781914478416705 -1.3363374044325789 -2.0925698419692806 -2.5833668728669132
-2.8124027959191658 -2.8585050134059244 -2.824766155368118 -2.769061787971958

!95.5
-2.124173741256806 -1.8628561249817244 -1.836178848051554 -1.961263224448714 -2.1538749221124904
-2.2933273404992263 -2.2928389451953546 -2.0840277937235894 -1.6092918319398313 -0.9012650249481097
-0.03752793513846589 0.8697199989791558 1.5609342441042022 1.835812030980192 1.5448729894135846
0.8267604979931047 -0.12178922068128833 -1.0813258616860433 -1.8437822355427587 -2.351637059772743
-2.6124921006470148 -2.7088775573471877 -2.728426586826773 -2.6936056230588217

!110
-1.4721918787478652 -1.1278644857251487 -1.1355493198009368 -1.3570122522783015 -1.6538561796198048
-1.8715592289597855 -1.919802750286521 -1.73967224815943 -1.2899736225575318 -0.6098845888570894
0.22158744326883006 1.0973599651885706 1.7601517943977116 2.0134229988209182 1.7120738402585995
0.9952390603941167 0.057912147707917756 -0.8859940460728023 -1.6451575461225623 -2.161816993309488
-2.4414025160895054 -2.5671172586501916 -2.5992685650604095 -2.52459107925204

!124.5
-1.4596023298607477 -0.9954897398229041 -0.9412902964368032 -1.2218387826009642 -1.752430369725602
-2.205776781567495 -2.4281214152713413 -2.341066384066173 -1.9450531020872308 -1.2970042695694477
-0.4902002409801983 0.35660029476361327 0.980184002925135 1.186545880781382 0.8404315518665432
0.10139418846680666 -0.8335598092206675 -1.7556235214113114 -2.484380189328096 -2.9668706318860028
-3.210218782290415 -3.3002080167122703 -3.261763366362423 -3.059001452350809

!139
0.5302214756490053 1.7729341309757818 1.456042858275951 0.21884439363565159 -1.3037762727567719
-2.492724223296325 -3.148307524418494 -3.256786121376699 -2.9346165894643166 -2.3022872202183096
-1.5001043291051601 -0.6791013411078021 -0.10706717122618371 0.030601471252269287 -0.3797785422136677
-1.1472089176187 -2.069572636589277 -2.942665277742545 -3.5958788701600684 -3.9864057312557963
-4.115428302577302 -4.045360214345521 -3.7356543987627733 -3.1092394385244146

!153.5
4.811834840929975 6.439548499039484 5.118328191857867 2.3265719310879525 -0.49194031660213083
-2.5266649796286758 -3.6180568917925995 -3.89876537654616 -3.632117771265893 -3.0057043695642096
-2.2047193535225404 -1.4063811091072367 -0.8752874105067097 -0.7853301367666611 -1.2295732508724808
-1.9959553932279734 -2.8782989142898443 -3.6745193021029032 -4.2206251111672 -4.469978151771267
-4.393233235150846 -3.9884415915106253 -3.1230385739662787 -1.6900436315905343
