# Supplementary material for: General Anesthetics Predicted to Block the GLIC Pore with Micromolar Affinity
Source: PLoS Comput Biol. 2012 May 31;8(5):e1002532. doi: 10.1371/journal.pcbi.1002532 (PMC3364936; doi:10.1371/journal.pcbi.1002532)
Supplement: Dataset S2 — Propofol topology file in CHARMM format. (TXT) [file pcbi.1002532.s002.txt]

RESI PFL          0.00  !Propofol rlaw '05 
GROUP                   
ATOM CG   CA     -0.115 !   
ATOM H4   HP      0.115 !  	      H14 H15
GROUP   		!	       | /
ATOM CD1 CA      -0.115 !	  H13--C11 H1  H16
ATOM H3  HP       0.115 !		| /   /
GROUP   		!	 H3	C7--C12--H17  
ATOM CE1 CA       0.00	!	  |    /     \	  
GROUP			!	 CD1--CE1    H18	
ATOM CZ   CA      0.11	!	//    \\
ATOM O1   OH1    -0.54  !   H4-CG      CZ--O1
ATOM H2   H       0.43	!	\  __ /     \
GROUP			!	CD2--CE2    H2  H7
ATOM CD2  CA     -0.115 !	  |	\      /
ATOM H5   HP      0.115 !	  H5     C8--C9--H8
GROUP			!	         | \  \
ATOM CE2  CA      0.00	!	   H12--C10 H6 H9
GROUP			!		 | \
ATOM C7   CT1    -0.09	!		H11 H10
ATOM H1   HA      0.09	!
GROUP   
ATOM C11  CT3    -0.27
ATOM H13  HA      0.09
ATOM H14  HA      0.09
ATOM H15  HA      0.09 
GROUP   	       
ATOM C12  CT3    -0.27 
ATOM H16  HA      0.09 
ATOM H17  HA      0.09 
ATOM H18  HA      0.09 
GROUP 		       
ATOM C8   CT1    -0.09 
ATOM H6   HA      0.09 
GROUP   	       
ATOM C9   CT3    -0.27 
ATOM H7   HA      0.09 
ATOM H8   HA      0.09 
ATOM H9   HA      0.09 
GROUP   	       
ATOM C10  CT3    -0.27 
ATOM H10  HA      0.09 
ATOM H11  HA      0.09 
ATOM H12  HA      0.09 
BOND CZ   O1      CE1  C7      CZ   CE2     O1   H2         
BOND CE1  CD1     C7   H1      C7   C12     C7   C11     C12  H18  
BOND C12  H17     C12  H16     C11  H15     C11  H14     C11  H13  
BOND CD1  H3      CG   CD2     CG   H4        
BOND CD2  H5      CE2  C8      C8   H6      C8   C10     C8   C9   
BOND C10  H12     C10  H11     C10  H10     C9   H9      C9   H8  C9   H7
!BOND    CD1 CG  CE1 CZ  CD2  CE2  ! Edited out and added as doubles
DOUBLE   CD1 CG  CE1 CZ  CD2  CE2 
CMAP C11  C7  CE1  CD1   CE2  CZ  O1  H2
DONOR H2 O1   
ACCEPTOR O1   
!IC CE2  CZ   O1   H2	1.4026  119.3992 -102.7055  110.2758  0.9512
!IC CE1 CZ   O1   H2    1.4038  119.6949   77.2433  110.2758  0.9512
!IC O1  CZ   CE1  C7    1.3930  119.6949    3.8397  121.1474  1.5428
!IC O1  CZ   CE1  CD1   1.3930  119.6949 -176.0798  118.9401  1.4000
!IC O1  CZ   CE2  CD2   1.3930  119.3992  177.4066  119.0906  1.3997
!IC O1  CZ   CE2  C8    1.3930  119.3992   -2.4230  121.0182  1.5434
!IC CZ  CE1  C7   C12   1.4038  121.1474 -112.4657  110.2706  1.5518
!IC CZ  CE1  C7   H1    1.4038  121.1474    5.7672  110.1668  1.1025
!IC CZ  CE1  C7   C11   1.4038  121.1474  123.1220  111.4288  1.5534
!IC CZ  CE1  CD1  CG    1.4038  118.9401   -2.8527  120.5284  1.3960
!IC CZ  CE1  CD1  H3    1.4038  118.9401  177.1187  120.8344  1.0848
!IC C11  C7   C12  H16  1.5534  111.5258 -178.8347  109.7913  1.1021
!IC CE1 C7   C12  H18   1.5428  110.2706  -63.3182  111.1662  1.0999
!IC CE1 C7   C12  H17   1.5428  110.2706  176.3501  110.4129  1.1018
!IC C12  C7   C11  H13  1.5518  111.5258   62.5779  110.1973  1.1017
!IC CE1 C7   C11  H15   1.5428  111.4288   66.1716  111.8362  1.0990
!IC CE1 C7   C11  H14   1.5428  111.4288  -54.3764  109.7340  1.1013
!IC CE1 CD1  CG   CD2   1.4000  120.5284    0.5461  119.9843  1.3958
!IC CE1 CD1  CG   H4    1.4000  120.5284 -179.3908  119.9900  1.0852
!IC CD1 CG   CD2  CE2   1.3960  119.9843    0.8177  120.4526  1.3997
!IC CD1 CG   CD2  H5    1.3960  119.9843 -179.2645  118.6582  1.0843
!IC CZ  CE2  CD2  CG    1.4026  119.0906    0.1707  120.4526  1.3958
!IC CZ  CE2  C8   C10   1.4026  121.0182 -118.6835  110.8670  1.5525
!IC CZ  CE2  C8   H6    1.4026  121.0182   -0.9823  110.1637  1.1034
!IC CZ  CE2  C8   C9    1.4026  121.0182  116.9257  110.7245  1.5519
!IC C9  C8   C10  H10   1.5519  111.5668  179.4550  109.8030  1.1015
!IC CE2 C8   C10  H12   1.5434  110.8670  -64.8456  111.5798  1.0995
!IC CE2 C8   C10  H11   1.5434  110.8670  175.0370  110.2528  1.1018
!IC C10  C8   C9   H7   1.5525  111.5668   60.6188  110.3034  1.1019
!IC CE2 C8   C9   H9    1.5434  110.7245   64.4317  111.4221  1.1001
!IC CE2 C8   C9   H8    1.5434  110.7245  -55.8874  109.7914  1.1015

AUTO ANGLES DIHE

END
